# Supplementary material for: More effective drugs lead to harder selective sweeps in the evolution of drug resistance in HIV-1
Source: eLife. 2016 Feb 14;5:e10670. doi: 10.7554/eLife.10670 (PMC4764592; doi:10.7554/eLife.10670)
Supplement: Supplementary file 1. — (A) Detailed description (organized by study) of how we extracted treatment successes versus failures, as well as length of study and viral load limit for each study. Part (B) is a reorganization of (A), but it excludes specific details on how we calculated each number. DOI: http://dx.doi.org/10.7554/eLife.10670.021 [file elife-10670-supp1.zip]

Archive with 1 entries (1 files):
- Supplementary_file_1A.tex
