# Supplementary material for: More effective drugs lead to harder selective sweeps in the evolution of drug resistance in HIV-1
Source: eLife. 2016 Feb 14;5:e10670. doi: 10.7554/eLife.10670 (PMC4764592; doi:10.7554/eLife.10670)
Supplement: Supplementary file 1. — (A) Detailed description (organized by study) of how we extracted treatment successes versus failures, as well as length of study and viral load limit for each study. Part (B) is a reorganization of (A), but it excludes specific details on how we calculated each number. DOI: http://dx.doi.org/10.7554/eLife.10670.021 [file elife-10670-supp1.zip › Supplementary_file_1A.tex]

%% LyX 1.3 created this file.  For more info, see http://www.lyx.org/.
%% Do not edit unless you really know what you are doing.

\pdfoutput=1

\documentclass[english]{article}
\usepackage{times}
\usepackage[labelfont=bf]{caption}
\usepackage[T1]{fontenc}
\usepackage[utf8]{inputenc}
\usepackage{geometry}
\geometry{verbose,letterpaper,tmargin=2.5cm,bmargin=2.5cm,lmargin=2cm,rmargin=2cm}
\usepackage{rotating}
\usepackage[usenames, dvipsnames]{color}
%\usepackage{color}
\usepackage{graphicx}
\usepackage{setspace}
\doublespacing
%\usepackage[authoryear]{natbib}
\usepackage{bbm}
\usepackage{amssymb}
\usepackage{amsmath}
\usepackage{array}
\usepackage[table]{xcolor}

\usepackage{fancyhdr}
\pagestyle{fancy}
\chead{Supplemental File 1}
\rhead{}
\renewcommand{\headrulewidth}{0.4pt}
\renewcommand{\footrulewidth}{0.4pt}


\makeatletter

%%%%%%%%%%%%%%%%%%%%%%%%%%%%%% LyX specific LaTeX commands.
%% Bold symbol macro for standard LaTeX users
%\newcommand{\boldsymbol}[1]{\mbox{\boldmath $#1$}}
\newcommand{\pa}[2]{\frac{\partial {#1}}{\partial {#2}}}
\newcommand{\paa}[2]{\frac{\partial^2 {#1}}{\partial {#2}^2}}
\newcommand{\od}[2]{\frac{d {#1}}{d {#2}}}
\newcommand{\E}[1]{\times 10^{#1}}
 \newcommand{\af}[1]{\textcolor{blue}{{#1}}}
 \newcommand{\pp}[1]{\textcolor{Melon}{{#1}}}


%% Because html converters don't know tabularnewline
\providecommand{\tabularnewline}{\\}

\usepackage{babel}
\makeatother

\begin{document}


%\section*{Supplemental File 1}

\subsection*{Supplemental File 1A: Determining Treatment Effectiveness}

This section notes the details of how treatment effectiveness was calculated from a literature review. As we wished our treatment effectiveness to represent the proportion of patients who had a treatment failure after 48 or 52 weeks, we used on-treatment analysis wherever possible. Patients who died or progressed to AIDS while on the treatment were considered treatment failures for our analysis, however patients who discontinued treatment due to rash or other adverse affects were excluded, wherever possible. See Supplemental File 1B for references to the studies below.

\textbf{Study name: 2NN}
1432 patients were randomized to 3TC+D4T+EFV, 3TC+D4T+NVP (once or twice daily) or\\ 3TC+D4T+EFV+NVP. 

\textbf{3TC+D4T+EFV:} 381 started treatment as allocated and 337 completed week 48. Of those that did not complete treatment, 6 died, so they were counted as treatment failures. Of the 337 who completed treatment, 280 had viral load below 50 copies/mL at 48 weeks. The treatment effectiveness was recorded as 280/343.

\textbf{3TC+D4T+NVP:} NVP was given at two doses, but since no dose information was available in our study, the doses were combined.  For once daily, 208 patients started treatment and 182 completed week 48. Of those patients, 6 died. Of the patients that completed treatment, 154 had plasma RNA concentration $<$ 50 copies/mL at week 48, resulting in a final count of 154/188. For twice daily, 378 patients started treatment and 322 completed week 48. Of those patients, 9 died. Among patients who completed week 48, 253 had Plasma RNA concentration below 50 copies/mL. Therefore, the final effectiveness among the twice daily NVP group was 253/331. The combined once and twice daily effectiveness was recorded as 407/529. \\


\textbf{Study name: ABCDE}
277 patients were randomized to 3TC+ABC+EFV or 3TC+D4T+EFV.

\textbf{3TC+ABC+EFV:} Of the that 115 started treatment, 1 died, and 1 switched because of virologic failure. These were both counted as failures. 75 patients completed the study. After 96 weeks, the ITT analysis gave 60.9\% of patients with an HIV-1 RNA level $<$50 copies/mL, suggesting that 70 patients had plasma RNA levels below the threshold. The effectiveness was recorded 70/77.

\textbf{3TC+D4T+EFV:} Of the 122 that started treatment, 1 switched out because of virologic failure and was counted as a failure, and 63 completed the study. After 96 weeks, the ITT analysis reported 47.5\% of patients with a HIV-1 RNA level below the threshold, resulting in 58 successful patients. The effectiveness was recorded as 58/64.\\


\textbf{Study name: ACTG 384}
620 patients were randomized to 3TC+AZT+EFV, 3TC+AZT+NFV, D4T+DDI+EFV or \\D4T+DDI+NFV. Patients were evaluated at two endpoints, but we considered only the first one. Virologic failure was defined as an HIV-1 RNA level above 200 copies/mL after two previous timepoints below 200 copies, an insufficient decrease (by less than a factor of 10) in RNA levels by week 8 or an increase by a factor of more than 10 above nadir measurement. The median initial followup timepoint was 28 weeks.

\textbf{3TC+AZT+EFV:} 155 patients started treatment. Of those patients, 30 had a premature discontinuation and 11 had a toxicity related failure. Both groups were excluded giving a sample size of 114. 20 had a virologic failure, resulting in an effectiveness measurement of 94/114.

\textbf{3TC+AZT+NFV:} 155 patients started treatment. Of those patients, 25 had a premature discontinuation and 3 had a toxicity related failure. Both groups were excluded giving a sample size of 127. 63 had a virologic failure, resulting in an effectiveness measurement of 61/127.

\textbf{D4T+DDI+EFV:} 155 patients started treatment. Of those patients, 26 had a premature discontinuation and 20 had a toxicity related failure. Both groups were excluded giving a sample size of 109. 49 had a virologic failure, resulting in an effectiveness measurement of 60/109.

\textbf{D4T+DDI+NFV:} 155 patients started treatment. Of those patients, 29 had a premature discontinuation and 19 had a toxicity related failure. Both groups were excluded giving a sample size of 107. 58 had a virologic failure, resulting in an effectiveness measurement of 49/107.\\

\textbf{Study name: ACTG A5202}
1857 patients were randomized to receive 3TC+ABC+EFV, 3TC+ABC+ATV/r, EFV+FTC+TDF or ATV/r+FTC+TDF with a median followup time of 138 weeks. Virologic failure was considered as having greater RNA concentration than 200 copies/mL.

\textbf{3TC+ABC+EFV:} 461 patients were assigned treatment and 275 completed treatment. Of those patients that did not complete treatment, 4 died and 35 had site-declared virologic failures. Of those that finished treatment, there were 72 occurrences of virologic failure. The recorded effectiveness was 203/314. 

\textbf{EFV+FTC+TDF:} 461 patients were assigned treatment and 319 completed treatment. Of those patients that did not complete treatment, 3 died and 28 had site-declared virologic failures. Of those that finished treatment, there were 57 occurrences of virologic failure. The recorded effectiveness was 262/350.

\textbf{ATV +FTC+RTV+TDF:} 465 were assigned treatment and 320 completed treatment. Of the patients that did not complete treatment, 3 died and 3 had site-declared virologic failure. Of those that finished treatment, there were 57 events of virologic failure. The recorded effectiveness was 263/326.
3TC+ABC+ATV+RTV: 463 were assigned treatment and 338 completed treatment. Of the patients that did not complete treatment, 5 died and 11 had site-declared virologic failure. Of those that finished treatment, there were 83 events of virologic failure. The recorded effectiveness was 255/354.\\

\textbf{Study name: Advanced HIV Mexico}
264 patients were assigned either LPV/r or EFV with AZT and 3TC.  

\textbf{3TC+AZT+EFV:} 95 patients were assigned to treatment, with 80 completing the treatment of 48 weeks. Of those patients, 67 had HIV-RNA concentrations of $<$ 50 copies/mL. Therefore, the effectiveness was recorded as 67/80.\\

\textbf{Study name: Advanz}
76 patients were randomized to EFV or IDV and both 3TC and AZT and followed for 36 months.

\textbf{3TC+AZT+EFV:} 34 patients initially received EFV and 27 finished treatment. Of the 7 who did not finish, 4 died and were considered failures. 63\% (17) of on treatment patients met the success endpoint of $<$50 copies/mL. The effectiveness was recorded as 17/31.

\textbf{3TC+AZT+IDV:} 31 patients initially received IDV and 18 finished treatment. Among the 13 who did not finish, 1 died. 44\% (8) of on treatment patients met the success endpoint of $<$50 copies/mL. The effectiveness was recorded as 8/19. \\

\textbf{Study name: AI424-007}

420 patients were randomized to either one of three doses of ATV or NFV, with D4T and DDI.

\textbf{D4T+DDI+NFV:} 100 patients were treated with NFV. 84 patients completed 48 weeks, and no discontinuities clearly indicating virologic failures. 32 patients had plasma HIV-RNA levels below 50 copies/mL after 48 weeks, resulting in an effectiveness of 32/84. \\

\textbf{Study name: AI424-008}
467 patients were randomized to either ATV or NFV, with 3TC and D4T. 

\textbf{3TC+D4T+NFV:} 91 patients were assigned treatment, and 80 completed 48 weeks. Of those that did not, 3 were discontinued for lack of efficacy/disease progression, and were considered failures. 31 of the patients that completed treatment had HIV-1 RNA  $<$ 50 copies/mL. The effectiveness was recorded as 31/83. \\

\textbf{Study name: AI454-148}
756 patients were randomized to either D4T+DDI+NFV or 3TC+AZT+NFV and virologic response after 48 weeks was measured (two consecutive viral loads $<$50 copes/mL maintained to 48 weeks).
 
\textbf{D4T+DDI+NFV:} 503 patients were assigned treatment and 171 (34\%) achieved a virologic response. 14 patients were excluded for various reasons and were not counted as part of the population. The recorded effectiveness was 171/489.

\textbf{3TC+AZT+NFV:} 253 patients were assigned treatment and 119 (47\%) achieved a virologic response. 8 patients were excluded for various reasons, and were not counted as part of the population.  The recorded effectiveness was 119/245.\\

\textbf{Study name: AI454-152}
511 patients were randomized to either 3TC+AZT+NFV or D4T+DDI+NFV and were followed for 48 weeks/ 

\textbf{3TC+AZT+NFV}
Insufficient information to do anything beyond a  ITT analysis\\

\textbf{D4T+DDI+NFV}
Insufficient information to do anything beyond a  ITT analysis\\

\textbf{Study name: Altair}
422 patients were randomized to receive EFV+FTC+TDF or other treatments. Patients were followed up after 48 weeks.

\textbf{EFV+FTC+TDF:} 114 patients were treated and 111 remained on the study for 48 weeks. Two of the patients who stopped treatment died of causes unrelated to HIV. Of the patients that completed the study, 82 patients had HIV-RNA levels $<$50 copies/mL. The study lists the per protocol population 82 successes as 93\%, suggesting a per protocol population size of 88, although it was unclear how this number was reached. The effectiveness used was 82/88. \\

\textbf{Study name: ARES}
71 patients were randomized to receive D4T+DDI+NFV, 3TC+DDI+NVP or other treatments and were followed for 48 weeks.

\textbf{D4T+DDI+NFV:} 26 patients received treatment, and 42.6\% had $<$50 copies HIV-RNA/mL, or 11 patients. Although the remaining 15 patients switched treatments, it is not clear when these events happened. The effectiveness was recorded as 11/26.  

\textbf{3TC+DDI+NVP:} 22 patients received treatment, and 50\% had $<$50 copies HIV-RNA/mL, or 11 patients. Although the remaining 11 patients switched treatments, it is not clear when these events happened. The effectiveness was recorded as 11/22.  \\

\textbf{Study name: AVANTI 2}
103 patients were randomized to receive 3TC+AZT or 3TC+AZT+IDV. 

\textbf{3TC+AZT+IDV:} 52 were assigned to treatment, and 39 finished the study. 9 of these patients had HIV-1 RNA levels $<$ 500 copies/ml and 2 had HIV-1 RNA levels $<$ 20 copies/mL. The effectiveness was recorded as 2/39. 

\textbf{3TC+AZT:} 51 were assigned to treatment, and 40 finished the study. 31 of these patients had HIV-1 RNA levels $<$ 500 copies/ml and 24 had HIV-1 RNA levels $<$ 20 copies/mL. The effectiveness was reported as 24/40. \\

\textbf{Study name: BMS-001}
204 patients were randomized to receive 3TC+AZT+IDV or 3TC+D4T+IDV .

\textbf{3TC+AZT+IDV:} 103 patients were assigned to treatment and 65 completed the 48 week study period. Of the patients that dropped out, 1 had major disease progression, and was considered a treatment failure. There was also a death unrelated to HIV that was not counted as a treatment failure. Of the treated patients, 73\% (48 patients) achieved viral load below 50 HIV-RNA copies/mL, resulting in a effectiveness of 48/66.

\textbf{3TC+D4T+IDV:} 101 patients were assigned to treatment and 87 completed the 48 week study period. None of the treatment drop outs were indicated to be due to death, disease progression or virologic failure. Of the treated patients, 85\% (74 patients) achieved viral load below 50 HIV-RNA copies/mL, resulting in a effectiveness of 74/87.\\

\textbf{Study name: BMS-002}
205 patients were randomized to receive 3TC+AZT+IDV or D4T+DDI+IDV and were monitored for 48 weeks.

\textbf{3TC+AZT+IDV:} 103 patients received treatment and 58 completed treatment. Of the patients that did not complete treatment, one had an increasing viral load and was considered a treatment failure. Of the patients that did finish treatment, 70\% of 52 patients (36) had HIV-RNA levels below 50 copies/mL. Therefore, the treatment effectiveness was recorded as 36/53.\\

\textbf{Study name: CCTG589}
51 patients were randomized to receive EFV+FTC+TDF or other treatment and were followed for 48 weeks.

\textbf{EFV+FTC+TDF:} 25 were assigned treatment, and 23 completed treatment. Of the patients that did not complete treatment, neither died or suffered virologic failure. After 48 weeks, 88\% achieved an HIV RNA level $<$ 50 copies/mL. The effectiveness was recorded as 23/25.\\

\textbf{Study name: Chelsea Westminster}
114 individuals were randomized to receive 3TC+AZT+EFV or other medication and were monitored for 48 weeks.

\textbf{3TC+AZT+EFV:} 56 patients were assigned treatment and 40 patients finished 48 weeks. Of the patients that discontinued the study, no patients had virologic failure or death. Among the patients on treatment, 40 of 40 patients had HIV-RNA $<$ 50 copies/mL. The effectiveness was recorded as 40/40. \\

\textbf{Study name: CNA109586 (ASSERT)}
392 patients were randomized to receive 3TC+ABC+EFV or EFV+FTC+TDF and were monitored for 48 weeks. 

\textbf{3TC+ABC+EFV:} 192 patients were given treatment and 129 completed week 48. Of the patients who discontinued study, 1 had disease progression, 4 had insufficient viral load response, and 7 had virologic failure. These 12 patients were considered treatment failure. Of the 129 that completed treatment, 114 achieved HIV-RNA levels $<$ 50 copies/mL. The final effectiveness for the treatment was recorded as 114/141.

\textbf{EFV+FTC+TDF:} 193 patients were given treatment and 149 completed wek 48. Of the patients who discontinued the study, 2 had insufficient viral load response and were considered failures. Of the 149 that completed treatment, 137 achieved HIV-1 RNA levels $<$ 50 copies/mL. The treatment effectiveness was recorded as 137/151.\\

\textbf{Study name: CNA30024}
649 patients were randomized to receive either 3TC+ABC+EFV or 3TC+AZT+EFV and were followed for 48 weeks.

\textbf{3TC+ABC+EFV:} 324 patients began treatment and 253 completed treatment for 48 weeks. Of those that did not complete treatment, 2 had disease progression and 2 had insufficient viral load response, resulting in 4 additional counted treatment failures. The intention to treat analysis reports that approximately 70\% of patients had viral load $<$ 50 copies/mL after 48 weeks, or approximately 227 patients. The recorded treatment effectiveness was 227/257.

\textbf{3TC+AZT+EFV:} 325 patients began treatment, and 250 completed treatment for 48 weeks. Of those that did not complete treatment, 1 had disease progression and 2 had insufficient viral load responses, resulting in an additional 3 counted treatment failures. The intention to treat analysis reports that approximately 68\% of patients had viral load $<$ 50 copies/mL after 48 weeks, or approximately 221 patients. The recorded treatment effectiveness was 221/253.\\

\textbf{Study name: CNAAB3005}
562 patients were randomized to either receive 3TC+ABC+AZT or 3TC+AZT+IDV

\textbf{3TC+ABC+AZT:} 262 patients received treatment and 160 completed the study after 48 weeks. Of the patients who discontinued treatment, 3 died and 4 had virologic failure. Because 2 deaths were unrelated to treatment, an additional 5 treatment failures were added. The as-treated analysis suggests only 150 patients completed the study, and that 70\% of those patients had HIV-1 RNA levels $<$50 copies/mL but the discrepancy between the number who received treatment and the number in the as-treated analysis is not clear. This would imply that 105 patients achieved sufficiently low viral load. We recorded the effectiveness with respect to the given as treatment analysis, including the other 5 categorized failures, for a final effectiveness of 105/155.

\textbf{3TC+AZT+IDV:} 265 patients received treatment and 156 completed the study after 48 weeks. Of the patients who discontinued treatment, 1 died of unrelated causes and 3 had virologic failure, adding an additional 3 treatment failures. The as-treated analysis suggests only 148 patients completed the study, and that 82\% of those patients had HIV-1 RNA levels $<$50 copies/mL but the discrepancy between the number who received treatment and the number in the as-treated analysis is not clear, despite the study noting two missing plasma samples. This would imply that 121 patients achieved sufficiently low viral load. We recorded the effectiveness with respect to the given as treatment analysis, including the other 3 categorized failures, for a final effectiveness of 121/151.\\

\textbf{Study name: CNAB3014}
329 patients were randomized to receive 3TC+ABC+AZT or 3TC+AZT+IDV and were followed for 48 weeks. 

\textbf{3TC+ABC+AZT:} 164 patients were randomized to receive treatment and 129 completed the study after 48 weeks. Among the patients that discontinued treatment, none of them were due to insufficient virologic response, death or other clear indications of virologic failure. 126 patients were eventually used in the as treated analysis, and regarded as the full sample. Of the 126 patients, 99 achieved HIV-RNA levels $<$ 50 copies/mL after 48 weeks The treatment effectiveness was recorded as 99/126.

\textbf{3TC+AZT+IDV:} 165 patients were randomized to receive treatment and 103 finished the study after 48 weeks. Among the patients that discontinued treatment, none of them were due to insufficient virologic response, death or other clear indications of virologic failure. 101 patients were eventually used in the as treated analysis, and regarded as the full sample. Of the 101 patients, 82 achieved HIV-RNA levels $<$ 50 copies/mL after 48 weeks. The treatment effectiveness was recorded as 82/101.\\

\textbf{Study name: DMP 266-006}
450 patients were randomized to receive 3TC+AZT+EFV or 3TC+AZT+IDV and monitored for 48 weeks.  10 patients were excluded because of lack of virologic response, but it was not possible to determine the proportions corresponding to each treatment. 

\textbf{3TC+AZT+EFV:} 154 patients were assigned treatment and 27\% of patients discontinued treatment for any reason, suggesting that 108 patients finished the treatment regimen. The on-treatment analysis lists 103 patients as having finished the 48th week, but the discrepancy between the two numbers is not clearly stated. Of these, 90\% (93 patients) had HIV RNA level $<$ 50 copies/mL. The final recorded effectiveness was 93/103.

\textbf{3TC+AZT+IDV:} 148 patients were assigned treatment and 43\% patients discontinued treatment for any reason, suggesting that 84 patients finished the treatment regimen. The on-treatment analysis lists 80 patients as having finished the 48th week, but the discrepancy between the two numbers is not clearly stated. Of these, 79\% (63 patients) had HIV RNA level $<$ 50 copies/mL. The final recorded effectiveness was 63/80.\\

\textbf{Study name: EARTH 2 }
94 patients were assigned to 3TC+D4T+IDV, AZT+3TC or 3TC+D4T and a follow-up was performed after 52 weeks.

\textbf{3TC+D4T+IDV:} 32 patients were assigned to treatment and 3 were lost to follow-up resulting in 29 patients finishing treatment. 27 of these patients had viral load lower than 200 copies/mL, resulting in an overall effectiveness reported of 27/29.

\textbf{AZT+3TC:}  28 patients were assigned to treatment and 4 were lost to follow-up resulting in 24 patients finishing treatment. 8 of these patients had viral load lower than 200 copies/mL, resulting in an overall effectiveness reported of 8/24.

\textbf{3TC+D4T:} 34 patients were assigned to treatment and 3 were lost to follow-up resulting in 31 patients finishing treatment. 13 of these patients had viral load lower than 200 copies/mL, resulting in an overall effectiveness reported of 13/31.\\

\textbf{Study name: EPV20001}
554 patients were randomized to 3TC+AZT+EFV, with 3TC either once or twice daily. Because our data did not include any information about dosage, we combined these two studies together. 

\textbf{3TC+AZT+EFV:} 554 patients were started on treatment, of which 379 finished treatment after 48 weeks. Of the patients who discontinued study treatment, 14 had a virologic failure, and were counted as failures. 360 were included in the on treatment analysis after 48 weeks, but the discrepancy between the amounts of patients in the on-treatment analysis and the discontinued patients was not clear. 333 patients had plasma HIV-1 RNA levels $<$ 50 copies/mL after 48 weeks. The treatment effectiveness was recorded as 333/374.\\

\textbf{Study name: EPZ104057 (HEAT)}
694 patients were randomized to either 3TC+ABC+LPV or FTC+LPV+TDF and followed 96 weeks.

\textbf{3TC+ABC+LPV:} 343 patients were treated and 234 completed week 96. Among the patients that discontinued treatment, 8 experienced protocol defined virologic failure and were counted as treatment failures. At week 96. 63\% of 188 patients and 56\% of 155 patients had achieved viral load $<$ 50 copies/mL, for a total of approximately 205 patients. The recorded treatment effectiveness was 205/242.

\textbf{FTC+LPV+TDF:} 345 patients received treatment and 221 completed the study through week 96. Among the patients that discontinued treatment, 6 experienced protocol-defined virologic failure and 1 experienced disease progression. These 7 patients were counted as treatment failures. At week 96. 58\% of 205 patients and 58\% of 140 patients had achieved viral load $<$ 50 copies/mL, for a total of approximately 200 patients. The recorded treatment effectiveness was 200/228.\\


\textbf{Study name: ESS100327 (ACTION)}
Patients were randomized to either 3TC+ABC+AZT or 3TC+ATV+AZT and were followed for 48 weeks.

\textbf{3TC+ABC+AZT:} 138 patients were assigned to treatment, and 103 completed week 48. Of the patients that did not complete treatment, 9 were virologic failures and were considered treatment failures. 62\% of intention to treat patients had HIV-1 RNA levels $<$ 50 copies/mL after 48 weeks, or approximately 86. The treatment effectiveness recorded was 86/112.\\

\textbf{Study name: ESS100732 (KLEAN)}
887 patients were randomized to receive either 3TC+ABC+LPV or other treatment. They were then followed for 48 weeks.

\textbf{3TC+ABC+LPV:} 444 started treatment, and 345 completed treatment at week 48. Of the patients who did not complete treatment, 6 were protocol-defined virological failures. 288 patients achieved HIV-RNA levels $<$ 50 copies/mL after 48 weeks. The recorded treatment effectiveness was 288/351.\\

\textbf{Study name: ESS30009}
340 patients were randomized to receive either 3TC+ABC+EFV or 3TC+ABC+TDF and were monitored for 48 weeks.

\textbf{3TC+ABC+EFV:} 169 were treated and 127 finished treatment at week 48. Among the patients that were discontinued from treatment, 3 had a virologic failure. 120 patients achieved HIV RNA levels $<$50 copies/mL after 48 weeks. The treatment effectiveness was recorded as 120/130.

\textbf{3TC+ABC+TDF:} 171 were treated, and 113 remained in the study at week 48. Among the patients that stopped treatment, 6 had a virologic failure. The proportion of virologic nonresponse was sufficiently high that the program was drastically modified for many patients. The proportion of patients with suppressed viral load after 48 weeks was not reported.\\

\textbf{Study name: ESS40001 (CLASS)}
291 patients were randomized to receive 3TC+ABC+D4T, 3TC+ABC+EFV or other treatment and were followed for 96 weeks.

\textbf{3TC+ABC+D4T:}  98 patients started treatment and 27 stopped assigned treatment prematurely with 9 of those patients stopping for virologic reasons. 71 patients were recorded to have finished their treatment, with an additional 9 failures. 61\% of 98 (60) achieved viral load $<$ 50 copies/mL. The recorded effectiveness was 60/80.

\textbf{3TC+ABC+EFV:} 97 patients started treated and 24 patients stopped assigned treatment prematurely, although none because of specifically stated virologic reasons. 68\% of 97 (73) patients ended treatment. 65 patients achieved viral load $<$ 50 copies/mL. The final recorded effectiveness was 65/73.\\

\textbf{Study name: ESS40002}
254 patients were randomized to receive 3TC+ABC+AZT, 3TC+AZT+NFV, or 3TC+D4T+NFV and were monitored for 96 weeks. 

\textbf{3TC+ABC+AZT:} 87 patients were assigned to treatment, and 46 completed 96 week trial. Of the patients that discontinued study, 6 were virologic failures and were considered treatment failures. 35 patients achieved HIV RNA levels of $<$ 50 copies/mL. The recorded effectiveness was 35/52.

\textbf{3TC+AZT+NFV:} 91 patients were assigned to treatment, and 43 completed 96 week trial. Of the patients that discontinued study, 14 were virologic failures and were considered treatment failures. 34 patients achieved HIV RNA levels of $<$ 50 copies/mL. The recorded effectiveness was 34/57.

\textbf{3TC+D4T+NFV:} 83 patients were assigned to treatment, and 43 completed 96 week trial. Of the patients that discontinued study, 8 were virologic failures and were considered treatment failures. 27 patients achieved HIV RNA levels of $<$ 50 copies/mL. The recorded effectiveness was 27/51.\\

\textbf{Study name: FTC301A}
580 patients were randomized to receive treatment and were followed for 48 weeks. 

\textbf{D4T+DDI+EFV:} 285 received treatment, and 193 completed the study after 48 weeks. Of the patients that discontinued the study, 1 died, and 30 suffered virological failure. At week 48, 59\% of patients (168) had achieved and maintained a viral load of $<$50 copies/mL. The treatment effectiveness was recorded as 168/224.

\textbf{DDI+EFV+FTC:}  286 received treatment and 232 completed the study after 48 weeks. Of the patients that discontinued the study, 10 suffered virological failure and were counted as treatment failures. 78\% of patients (181) had achieved and maintained a viral load of $<$50 copies/mL at week 48. The treatment effectiveness was recorded as 181/242.\\

\textbf{Study name: GESIDA 3093}
376 patients were randomized to treatment and were followed for 48 weeks.

\textbf{3TC+DDI+EFV:} 186 patients were treated and 147 finished the study at week 48. Of the patients that discontinued treatment, 1 died and 6 suffered virologic failure. These 7 patients were treated as treatment failures. 88\% (129) of on treatment patients achieved HIV RNA levels $<$ 50 copies/mL at week 48, and the treatment effectiveness was recorded as 129/154.

\textbf{3TC+AZT+EFV:} 183 patients started treatment, and 129 finished the study at week 48. Of the patients that discontinued treatment, 3 died and 1 suffered virologic failure. 89\% of on treatment patients achieved HIV RNA levels $<$ 50 copies/mL at week 48, and the treatment effectiveness was recorded as 115/133.\\

\textbf{Study name: GS-01-934}
463 patients were randomized to receive treatment and followed for 96 weeks. 

\textbf{3TC+AZT+EFV:} 231 patients received treatment. Of those patients, 140 achieved viral load $<$ 50 copies/mL of the 143 patients who completed the study. 12 patients had virologic rebound and 2 died and were counted as failures. All other study participants withdrew for reasons that were not specified as virologic. The recorded treatment effectiveness was 140/157.

\textbf{EFV+FTC+TDF:} 232 patients received treatment. Of those patients, 155 achieved viral load $<$ 50 copies/mL of the 173 that completed the study. 2 patients had virologic rebound and 2 died and were counted as failures. All other study participants withdrew for reasons that were not specified as virologic. The recorded treatment effectiveness was 155/177.\\

\textbf{Study name: GS-99-903}
753 patients were randomized to receive treatment and were monitored for 144 weeks. 

\textbf{3TC+EFV+TDF:} 299 were treated and 217 completed the study. Of the patients who did not complete the study, 10 had suboptimal virologic response, and 1 died, resulting in an additional 11 treatment failures. After 144 weeks, 203 patients had viral load $<$ 50 copies/mL. The recorded treatment effectiveness was 203/228.

\textbf{3TC+D4T+EFV:} 301 were treated and 201 completed the study. Of the patients who did not complete the study, 5 had suboptimal virologic response and 3 died, resulting in an additional 8 treatment failures. After 144 weeks, 188 patients had viral load $<$ 50 copies/mL. The recorded treatment effectiveness was 188/209.\\

\textbf{Study name: GS-US-236-0102}
707 patients were randomized to receive treatment and were monitored for 48 weeks.

\textbf{EFV+FTC+TDF:} 352 patients were treated and 306 remained on the study drug at week 48. Of the patients that discontinued treatment, 4 withdrew because of lack of efficacy and 1 died, resulting in an additional 5 failures. After 48 weeks, 288 patients achieved a viral load of $<$ 50 copies/mL. The effectiveness recorded was 288/311.\\

\textbf{Study name: GS-US-236-0104}
71 patients were randomized to receive treatment and were monitored for 48 weeks.

\textbf{EFV+FTC+TDF:} 23 patients received treatment and 3 patients did not finish treatment. After 48 weeks, 19 patients achieved HIV RNA levels $<$ 50 copies/mL. The effectiveness was recorded as 19/20.\\

\textbf{Study name: GS-US-264-0110}
784 patients were randomized to receive treatment and were monitored for 48 weeks.

\textbf{EFV+FTC+TDF:} 392 patients received treatment. 6\% discontinued due to virologic related reasons (23 patients) and were counted as failures. 8\% (31 patients) discontinued due to non-virologic reasons and were excluded from the effectiveness calculation. 81\% of patients (317) achieved HIV RNA levels $<$ 50 copies/mL. The effectiveness was recorded as 317/361.

\textbf{FTC+TDF+RPV:} 392 patients received treatment. 2\% (8 patients) discontinued due to non-virologic reasons and were excluded from the analysis. 86\% of patients (337) achieved HIV RNA levels $<$ 50 copies/mL. The effectiveness was recorded as 337/384.\\

\textbf{Study name: LAKE}
126 patients were randomized to receive treatment and were monitored for 48 weeks 

\textbf{3TC+ABC+EFV:} 63 patients were treated and 45 completed the study. Of the patients who did not, 1 suffered virologic failure. After 48 weeks, 92\% of patients (41) had achieved HIV RNA levels $<$ 50 copies/mL. The recorded treatment effectiveness was 41/46.\\

\textbf{3TC+ABC+LPV:} 63 patients were treated and 40 completed the study. Of the patients who did not, 1 suffered virologic failure. After 48 weeks, 92.3\% of patients (37) had achieved HIV RNA levels $<$ 50 copies/mL. The recorded treatment effectiveness was 37/41.\\

\textbf{Study name: LORAN}
75 patients were randomized to treatment and monitored for 48 weeks. \\

\textbf{3TC+AZT+LPV:} 35 patients were assigned treatment. After 48 weeks, 29 of 29 patients had achieved HIV RNA $<$ 50 copies/mL. No patients were discontinued because of virologic failure in this arm, so the final recorded effectiveness was 29/29.\\

\textbf{Study name: M98-863}
653 patients were randomized to treatment and monitored for 48 weeks 

\textbf{3TC+D4T+NFV:} 326 were treated and 270 completed treatment. Among the patients who discontinued treatment, 2 were virologic failure and 5 died, so an additional 7 patients were counted as treatment failures. Intention to treat analysis suggests that 52\% of patients (170) achieved viral load of $<$ 50 copies/mL after 48 weeks. The recorded effectiveness for the treatment was 170/277.

\textbf{3TC+D4T+LPV:} 327 were treated and 250 completed treatment. Of the patients who discontinued treatment, 30 suffered virologic failure and 3 died, so an additional 33 cases were counted as treatment failures. Intention to treat analysis suggests that 67\% of patients (219) achieved viral load of $<$ 50 copies/mL after 48 weeks. The recorded effectiveness for the treatment was 219/288.\\

\textbf{Study name: M99-056}
38 patients were randomized to receive treatment either once or twice daily and monitored for 48 weeks. Because our data did not have any information about dosage, both treatment levels were combined.  

\textbf{3TC+D4T+LPV:} 38 patients started treatment and 34 finished the study at 48 weeks with no patients being recorded as cases of virologic failure or death. 79\% of 19 and 74\% of 19 for a total of 29 patients had viral load $<$ 50 copies/mL at week 48. The recorded effectiveness was 29/34.\\

\textbf{Study name: MK0518-004}
201 patients were randomized to treatment and followed for 48 weeks. 

\textbf{3TC+EFV+TDF:} 38 patients started treatment and 35 patients completed treatment at week 48. None of the 3 patients that discontinued treatment were attributed to virologic failure. 87\% of patients (33) had HIV RNA $<$ 50 copies/mL. The recorded effectiveness was 33/35.\\
%EFV+FTC+TDF

\textbf{Study name: N2R}
142 patients were randomized to treatment and followed for 48 weeks.

\textbf{3TC+D4T+EFV:} 71 patients started on treatment and 62 completed treatment. Of the patients that did not complete treatment, 2 died and were considered treatment failure. 52 patients achieved HIV RNA level $<$ 50 copies/mL, and the final effectiveness was recorded as 52/64.

\textbf{3TC+D4T+NVP:} 71 patients started on treatment and 55 completed treatment after 48 weeks. Of the patients that did not complete treatment, 6 died and were considered treatment failures. 51 patients achieved HIV RNA level $<$ 50 copies/mL and the final effectiveness was recorded as 51/61.\\

\textbf{Study name: Nigerian ARV Program}
50 patients were monitored over a year to determine the effectiveness of NVP treatment.

\textbf{3TC+D4T+NVP:} 50 patients were assigned treatment. Insufficient information to determine treatment failures versus other.\\

\textbf{Study name: RA (DART substudy)}
600 patients were randomized to receive treatment and were monitored for 48 weeks 

\textbf{3TC+ABC+AZT:} 300 patients started treatment and 283 patients finished treatment. Of the patients that did not finish treatment, 9 died. After 48 weeks, 176 patients had $<$ 50 copies/mL of HIV RNA. The recorded effectiveness is 176/292.

\textbf{3TC+AZT+NVP:} 300 patients started treatment, and 269 completed treatment. Of the patients that did not finish treatment, 16 died and were counted as treatment failures. After 48 weeks, 207 patients had $<$ 50 copies/mL of HIV RNA. The recorded effectiveness is 207/285.\\

\textbf{Study name: NVP China}
198 patients were treated for 52 weeks.

\textbf{3TC+D4T+NVP:} 69 patients were treated and 53 finished the study. It was not specified that any of the patients who discontinued treatment failed virologically. At 52 weeks, 68.2\% of patients (47) had viral loads $<$ 50 copies/mL. The effectiveness was recorded as 47/53.

\textbf{3TC+AZT+NVP:} 64 patients were treated and 44 finished the study. It was not specified that any of the patients who discontinued treatment failed virologically. At 52 weeks, 69\% of patients (44) had viral loads $<$ 50 copies/mL. The effectiveness was recorded as 44/44. \\

\textbf{Study name: ONCE – abstract only}
Only the abstract was available, but on treatment analysis is reported. This assessment might be conservative, since it will not account for off treatment patients who also failed therapy by our specifications. No sample size given.

\textbf{3TC+AZT+EFV}
\textbf{3TC+AZT+NFV}\\

\textbf{Study name: OZCOMBO 1}
106 patients were randomized to receive one of three treatments and followed for 52 weeks. 

\textbf{3TC+AZT+IDV:} 35 patients were treated, and 25 completed 52 weeks of treatment. Of the patients that did not finish treatment, one was due to treatment failure. 66\% of patients (23) achieved viral load of  50 copies/mL. The recorded treatment effectiveness is 23/25

\textbf{3TC+D4T+IDV:} 34 patients were treated and 28 completed 52 weeks of treatment. No patient who did not complete treatment had a failure that was designated as virologic. 59\% of patients (20) achieved viral load of $<$ 50 copies/mL. The recorded treatment effectiveness is 20/28.\\

\textbf{Study name: OZCOMBO 2 – abstract only}

\textbf{3TC+AZT+NVP}

\textbf{3TC+D4T+NVP}\\

\textbf{Study name: QUAD}
53 patients were given 3TC+AZT+EFV or a four-drug treatment and monitored for 48 weeks. 

\textbf{3TC+AZT+EFV:} 26 patients were treated and 23 finished the treatment. None of the treatment discontinuations were due to virologic reasons. 88\% of patients had viral load $<$ 50 copies/mL at week 48 (23) and the recorded effectiveness was 23/23.\\

\textbf{Study name: SENC}– abstract only, insufficient information

\textbf{D4T+DDI+EFV}

\textbf{D4T+DDI+NVP}\\

\textbf{Study name: South African Workplace HIV Program} - abstract only, insufficient information

\textbf{3TC+AZT+EFV}\\

\textbf{Study name: Thai Indinavir}
Single arm study to examine efficacy of 3TC+D4T+IDV over the course of 96 weeks. While samples were collected at 48 weeks, the efficacies reported are not available in the abstract. 

\textbf{3TC+D4T+IDV:} 80 patients began treatment and treatment was completed in 62 patients. Of the patients that did not complete treatment, four died and were treated as treatment failures. The on treatment analysis reports that 88.7\% of patients (55) achieved HIV RNA level $<$ 50 copies/mL. The recorded effectiveness was 55/66.\\

\textbf{Study name: VACH - unsure}
629 patients were randomized to receive 3TC+AZT+EFV or 3TC+DDI+EFV and followed for 36 weeks. 

\textbf{3TC+AZT+EFV:} 409 patients began treatment and 202 completed the study. Of the patients who did not complete the study, 33 have a virologic failure and 26 had an AIDS defining event or death. These 59 patients were considered treatment failures.

\textbf{3TC+DDI+EFV:}  219 patients began treatment and 158 completed the study. Of the patients who did not complete the study 13 had a virologic failure and 8 had an AIDS defining event or death. These 21 patients were counted as treatment failures. \\

\textbf{Study name: CNAF3007} – paper not accessible
Necessary on treatment analysis 
\textbf{3TC+AZT+NFV}

\textbf{3TC+ABC+AZT}\\

\textbf{Study name: COMBINE} – paper not accessible
\textbf{3TC+AZT+NFV}
\textbf{3TC+AZT+NVP}\\

\textbf{Study name: CTN 177}  - no on-treatment analysis could be determined.
\textbf{3TC+AZT+NVP}
\textbf{3TC+AZT+LPV}\\


\textbf{Study name: Delta}
HIV-1 viral load, phenotype, and resistance in a subset of drug-naive participants from the Delta trial
240 patients were randomized to receive treatment and were monitored for up 96 weeks. Reasons for discontinuation were not quantified in the study, but it can be assumed that many of them were treatment failures. Towards that end, the estimates made excluding these patients from being considered failures suggests that we measure a conservative treatment effectiveness. 

\textbf{AZT:} 87 patients were treated and at the end of 48 weeks, 66 remained on treatment. At the end of 48 weeks, 5\% of patients (3) were below the detection limit. The treatment effectiveness recorded was 3/66.

\textbf{AZT+DDI:} 80 patients were treated and at the end of 48 weeks, 53 remained on treatment. At the end of 48 weeks, 15\% of patients (8) were below the detection limit. The treatment effectiveness recorded was 8/53.

\textbf{AZT+DDC:} 73 patients were treated, and at the end of 48 weeks, 54 remained on treatment. At the end of 48 weeks, 13\% of patients (7) were below the detection limit. The treatment effectiveness recorded was 7/54.\\

\textbf{Study name: ATCG 175}
Insufficient information to determine on-treatment analysis.\\

\textbf{Study name: CPCRA }
1102 patients were randomized to receive AZT, AZT+DDI or AZT+DDC, but many had previously received AZT. There’s no viral load data.

\textbf{AZT:} 372 patients received treatment and of those, 157 patients died or suffered disease progression and were considered treatment failure at 12 months.

\textbf{AZT+DDC:} 367 patients received treatment and of those, 141 patients died or suffered disease progression and were considered treatment failure at 12 months.\\

\textbf{Study name: Raffi et al}
Single arm treatment efficacy study for DDI and D4t with 64 patients
\textbf{D4T+DDI}: 65 patients were assigned, and 6 dropped out by week 24 due to reasons unrelated to virological failure. 8 of the 59 had a viral load fall below detectable levels ($<$500 copies/mL) at 24 weeks. The effectiveness was recorded as 8/59. \\


\end{document}
