# Supplementary material for: More effective drugs lead to harder selective sweeps in the evolution of drug resistance in HIV-1
Source: eLife. 2016 Feb 14;5:e10670. doi: 10.7554/eLife.10670 (PMC4764592; doi:10.7554/eLife.10670)
Supplement: Supplementary file 2. — (B) Chart summary (organized alphabetically by treatment) detailing all studies considered for our treatment effectiveness analysis. For each study, we recorded the number of weeks, the virologic load limit under which was considered a ‘‘success,’’ the number of successes and the total number of patients on on-treatment analysis considered. DOI: http://dx.doi.org/10.7554/eLife.10670.022 [file elife-10670-supp2.zip]

Archive with 1 entries (1 files):
- Supplementary_file_1B.tex
