# Supplementary material for: More effective drugs lead to harder selective sweeps in the evolution of drug resistance in HIV-1
Source: eLife. 2016 Feb 14;5:e10670. doi: 10.7554/eLife.10670 (PMC4764592; doi:10.7554/eLife.10670)
Supplement: Supplementary file 2. — (B) Chart summary (organized alphabetically by treatment) detailing all studies considered for our treatment effectiveness analysis. For each study, we recorded the number of weeks, the virologic load limit under which was considered a ‘‘success,’’ the number of successes and the total number of patients on on-treatment analysis considered. DOI: http://dx.doi.org/10.7554/eLife.10670.022 [file elife-10670-supp2.zip › Supplementary_file_1B.tex]

%% LyX 1.3 created this file.  For more info, see http://www.lyx.org/.
%% Do not edit unless you really know what you are doing.

\pdfoutput=1

\documentclass[english]{article}
\usepackage{times}
\usepackage[labelfont=bf]{caption}
\usepackage[T1]{fontenc}
\usepackage[utf8]{inputenc}
\usepackage{geometry}
\geometry{verbose,letterpaper,tmargin=2.5cm,bmargin=2.5cm,lmargin=2cm,rmargin=2cm}
\usepackage{rotating}
\usepackage[usenames, dvipsnames]{color}
%\usepackage{color}
\usepackage{graphicx}
\usepackage{setspace}
\doublespacing
%\usepackage[authoryear]{natbib}
\usepackage{bbm}
\usepackage{amssymb}
\usepackage{amsmath}
\usepackage{array}
\usepackage[table]{xcolor}

\usepackage{fancyhdr}
\pagestyle{fancy}
\chead{Supplemental File 1}
\rhead{}
\renewcommand{\headrulewidth}{0.4pt}
\renewcommand{\footrulewidth}{0.4pt}


\makeatletter

%%%%%%%%%%%%%%%%%%%%%%%%%%%%%% LyX specific LaTeX commands.
%% Bold symbol macro for standard LaTeX users
%\newcommand{\boldsymbol}[1]{\mbox{\boldmath $#1$}}
\newcommand{\pa}[2]{\frac{\partial {#1}}{\partial {#2}}}
\newcommand{\paa}[2]{\frac{\partial^2 {#1}}{\partial {#2}^2}}
\newcommand{\od}[2]{\frac{d {#1}}{d {#2}}}
\newcommand{\E}[1]{\times 10^{#1}}
 \newcommand{\af}[1]{\textcolor{blue}{{#1}}}
 \newcommand{\pp}[1]{\textcolor{Melon}{{#1}}}


%% Because html converters don't know tabularnewline
\providecommand{\tabularnewline}{\\}

\usepackage{babel}
\makeatother

\begin{document}

\subsection*{Supplemental File 1B: Treatment Effectiveness Table (all studies)}
Below is a chart summarizing, for each treatment, all relevant studies and the observed number of successes (viral load less than some limit after a defined number of weeks) and the total number of patients in the study. Patients discontinuing treatment due to adverse effects (like rash) were excluded, but patients who died or progressed to AIDS were included as non-successes. Highlighted in green are study observations that were included in our final count for treatment effectiveness and were considered comparable enough to take an average. In order to be consistent (and because percentage of viral suppression is not linear with respect to time), we included only studies in which patients were observed for 48-52 weeks.  For most studies, we only examined included studies in which the viral load cutoff for “success” was 50 copies/mL. However, this data was not available in all cases. In a few cases (marked in blue), we included studies that had higher viral load cutoffs. This happened when: 1) the number of weeks fell within the 48-52 week range, 2) we had no other observations for treatment effectiveness, and 3) we perceived the measure to be conservative. This situation arose most often for the poorer treatments with low effectiveness. Because the VL limit in these cases (200-500 copies/mL) was higher than the standard 50 copies/mL, it follows that the true treatment effectiveness was actually lower than we observed (i.e., if the true viral load was 100 copies/mL, these studies would mark it as a success, but it would normally be marked as a failure with the 50 copies/mL cutoff). In this way, the effectiveness of these monotherapies and double therapies had their effectiveness inflated, which would make our observed pattern more conservative.  NAs mark studies in which our desired parameterization of success could not be identified.


\begin{table}[!htbp]
\renewcommand{\arraystretch}{1.3}
\centering
\begin{tabular}{|l|l|l|l|l|l|}
   \hline
   \textbf{Treatment}  & \textbf{Study Name} & \textbf{Weeks} & \textbf{VL limit} & \textbf{Successes} & \textbf{Total} \\
   \hline
\rowcolor{Melon}
3TC+ABC+ATV+RTV&ACTG A5202 \cite{ACTGA5202}&138&200&255&354  \\
   \hline 
\rowcolor{Goldenrod}
3TC+ABC+AZT&CNAAB3005\cite{CNAAB3005}&48&50&105&155 \\
\rowcolor{Goldenrod}
&	CNAB3014\cite{CNAB3014}&48&50&99&126\\
\rowcolor{Melon}
&	CNAF3007\cite{CNAF3007}&NA&NA&&\\
\rowcolor{Melon}
&ESS100327 (ACTION) \cite{ESS100327}&48&50&86&112   \\
\rowcolor{Melon}
&RA (DART substudy) \cite{RA}&48&50&176&292\\     
\rowcolor{Melon}
&ESS40001 (CLASS) \cite{ESS40001}&96&50&60&80\\
   \hline 
\rowcolor{Melon} 
3TC+ABC+EFV&ABCDE\cite{ABCDE}&96&50&70&77\\
\rowcolor{Melon}
&ACTG A5202\cite{ACTGA5202}&138&200&203&314\\
\rowcolor{Goldenrod}
&CNA109586 (ASSERT)\cite{CNA109586}&48&50&114&141    \\    
\rowcolor{Goldenrod}
&CNA30024\cite{CNA30024}&48&50&227&257 \\
\rowcolor{Goldenrod}
&ESS30009\cite{ESS30009}&48&50&120&130\\
\rowcolor{Melon}
&ESS40001 (CLASS) \cite{ESS40001}&96&50&65&73  \\ 
\rowcolor{Goldenrod}
&LAKE\cite{LAKE}&48&50&41&46\\
   \hline 
\rowcolor{Melon} 
3TC+ABC+LPV&EPZ104057 (HEAT)\cite{EPZ104057}&96&50&205&242  \\ 
\rowcolor{Goldenrod}
&ESS100732 (KLEAN)\cite{ESS100732}&48&50&288&351\\        
\rowcolor{Goldenrod}
&LAKE\cite{LAKE}&48&50&37&41\\
   \hline 
\rowcolor{Melon} 
3TC+ABC+TDF&ESS30009\cite{ESS30009}&NA&NA&&\\		
   \hline 
\rowcolor{cyan}  
3TC+AZT&AVANTI 2\cite{avanti2}&52&500&9&39  \\      
   \hline 
\rowcolor{Melon} 
3TC+AZT+EFV&A4001026&NA&NA&&\\	
\rowcolor{Melon}
&ACTG 384\cite{ACTG384}&28&200&94&114\\
\rowcolor{Melon}
&ACTG 5095\cite{ACTG5095}&-&200&NA&NA\\
\rowcolor{Melon}
&A5175 (PEARLS) \cite{PEARLS}&-&1000&NA&NA\\
\rowcolor{Goldenrod}
&Advanced HIV Mexico\cite{advancedmexico}&48&50&67&80\\
\rowcolor{Melon}
&Advanz\cite{Advanz}&144&50&17&31\\
\rowcolor{Melon}
&AI424-034&NA&NA&&\\		
\rowcolor{Goldenrod}
&Chelsea Westminster \cite{chelsea}&48&50&40&40\\
\rowcolor{Goldenrod}
&CNA30024\cite{CNA30024}&48&50&221&253\\
\rowcolor{Goldenrod}
&DMP 266-006\cite{DMP266-006}&48&50&93&103\\
\rowcolor{Goldenrod}
&EPV20001\cite{EPV20001}&48&50&333&374\\
\rowcolor{Goldenrod}
&GESIDA 3093 \cite{GESIDA3093}&48&50&115&133\\
\rowcolor{Melon}
&GS-01-934\cite{GS-01-934}&96&50&140&157\\
\rowcolor{Melon}
&ONCE\cite{Once}&NA&NA&&\\		
\rowcolor{Goldenrod}
&QUAD\cite{quad}&48&50&23&23\\
\rowcolor{Melon}
&SA Wrkplace HIV Prgm \cite{SAworkplace}&NA&NA	&&\\	
\rowcolor{Melon}
&VACH \cite{VACH}&NA&NA&&\\		
   \hline
\end{tabular}
\end{table}


\begin{table}[!htbp]
\renewcommand{\arraystretch}{1.3}
\centering
\begin{tabular}{|l|l|l|l|l|l|}
   \hline
   \textbf{Treatment}  & \textbf{Study Name} & \textbf{Weeks} & \textbf{VL limit} & \textbf{Successes} & \textbf{Total} \\
   \hline
\rowcolor{Melon}
3TC+AZT+IDV&Advanz\cite{Advanz}&144&50&8&19\\
\rowcolor{Melon}
&	AVANTI 2\cite{avanti2}&52&500&31&40\\
\rowcolor{Melon}
&	BMS-001\cite{bms001}&?&50&48&66      \\   
\rowcolor{Goldenrod}
&	BMS-002\cite{bms002}&48&50&36&53\\
\rowcolor{Goldenrod}
&	CNAAB3005\cite{CNAAB3005}&48&	50&	121&	151\\
\rowcolor{Goldenrod}
&	CNAB3014\cite{CNAB3014}&48&	50&	82&	101\\
\rowcolor{Goldenrod}
&	DMP 266-006\cite{DMP266-006}&48&	50&	63&	80\\
\rowcolor{Goldenrod}
&	OZCOMBO 1\cite{OZCOMBO1}&52&	50&	23&	25\\
   \hline 
\rowcolor{Melon} 
3TC+AZT+LPV   &           	CTN 177\cite{CTN177}&           	NA&	NA	&&\\	
\rowcolor{Goldenrod}
&	LORAN \cite{loran}  &    	48&	50&	29&	29\\
   \hline 
\rowcolor{Melon} 
3TC+AZT+NFV             &	ACTG 384 \cite{ACTG384}  &    	28	&200&	61&	127\\
\rowcolor{Goldenrod}
&	AI454-148    &  	48&	50&	119	&245\\
\rowcolor{Melon}
&	AI454-152 \cite{AI454-152}&	NA&	NA	&&\\	
\rowcolor{Melon}
&	CNAF3007 \cite{CNAF3007} &	NA&	NA	&&\\	
\rowcolor{Melon}
&	COMBINE \cite{COMBINE}  &        	NA&	NA	&&\\	
\rowcolor{Melon}
&	ESS40002 \cite{ESS40002}&	96	&50	&34	&57\\
\rowcolor{Melon}
&	ONCE \cite{Once}         & 	NA	&NA&&\\		
   \hline 
\rowcolor{Melon} 
3TC+AZT+NVP         &     	COMBINE \cite{COMBINE}          &	NA&	NA&&\\		
\rowcolor{Melon}
&	CTN 177\cite{CTN177}  &	NA	&NA&&\\		
\rowcolor{Goldenrod}
&	RA (DART substudy) \cite{RA}&	48&	50&	207&	285\\
\rowcolor{Goldenrod}
&	NVP China\cite{NVPChina}&	52&	50	&44	&44\\
\rowcolor{Melon}
&	OZCOMBO 2\cite{OZCOMBO2}     &      	NA	&NA&&\\		
   \hline 
\rowcolor{cyan} 
3TC+D4T              &	EARTH 2\cite{EARTH2}&	52&	200	&13	&31\\
   \hline 
\rowcolor{Goldenrod} 
3TC+D4T+EFV                  &	2NN\cite{2nn}	&48	&50&	280	&343\\
\rowcolor{Melon}
&	ABCDE	\cite{ABCDE}&96&	50&	58	&64\\
\rowcolor{Melon}
&	AI455-096    &       	NA	&NA&&\\		
\rowcolor{Melon}
&	AI455-099    &       	NA	&NA&&\\		
\rowcolor{Melon}
&	GS-99-903 \cite{GS-99-903}   &  	144	&50	&188&	209\\
\rowcolor{Goldenrod}
&	N2R\cite{N2R}	&48	&50&	52&	64\\
   \hline 
\rowcolor{Melon} 
3TC+D4T+IDV&	BMS-001\cite{bms001}  &     	?&	50&	74	&87\\
\rowcolor{Melon}
&	EARTH 2\cite{EARTH2}   &    	52&	200&	27&	29\\
\rowcolor{Goldenrod}
&	OZCOMBO 1\cite{OZCOMBO1}    &   	52	&50&	20&	28\\
\rowcolor{Melon}
&	Thai Indinavir \cite{ThaiIndinavir}  &     	96&	50&	55	&66\\
   \hline 
\rowcolor{Melon} 
3TC+D4T+LPV      &        	M97-720   &        	NA&	NA&&\\		
\rowcolor{Goldenrod}
&	M98-863\cite{M98-863}    &  	48&	50&	219&	288\\
\rowcolor{Goldenrod}
&	M99-056\cite{M99-056}     &  	48&	50&	29&	34\\
   \hline 
\rowcolor{Goldenrod} 
3TC+D4T+NFV&	AI424-008 \cite{AI424-008}&	48&	50	&31	&83\\
\rowcolor{Melon}
&	ESS40002 \cite{ESS40002}&	96&	50&	27&	51\\
\rowcolor{Goldenrod}
&	M98-863\cite{M98-863}    &  	48&	50&	170	&277\\
   \hline 
\end{tabular}
\end{table}


\begin{table}[!htbp]
\renewcommand{\arraystretch}{1.3}
\centering
\begin{tabular}{|l|l|l|l|l|l|}
   \hline
   \textbf{Treatment}  & \textbf{Study Name} & \textbf{Weeks} & \textbf{VL limit} & \textbf{Successes} & \textbf{Total} \\
\hline
\rowcolor{Goldenrod} 
3TC+D4T+NVP           &       	2NN \cite{2nn} &    	48	&50	&407&	529\\
\rowcolor{Goldenrod}
&	N2R \cite{N2R}     & 	48&	50&	51&	61\\
\rowcolor{Melon}
&	Nigerian ARV Program\cite{NigerianARV}&	NA	&NA&&\\		
\rowcolor{Goldenrod}
&	NVP China\cite{NVPChina}&	52&	50	&47	&53\\
\rowcolor{Melon}
&	OZCOMBO 2\cite{OZCOMBO2}&	NA&	NA	&&\\
   \hline
\rowcolor{Goldenrod} 
3TC+DDI+EFV	&GESIDA 3093	\cite{GESIDA3093}&48	&50	&129&	154\\
\rowcolor{Melon}
&	VACH \cite{VACH}      &    	NA	&NA&&\\		
   \hline 
\rowcolor{Goldenrod}  
3TC+DDI+NVP&	ARES \cite{ares}&	48&	50&	11&	22\\
   \hline 
\rowcolor{Melon} 
3TC+EFV+TDF	&ACH443-015&	NA&	NA&&\\		
\rowcolor{Melon}
&	GS-99-903 \cite{GS-99-903}&	144&	50&	203&	228\\
\rowcolor{Goldenrod} 
&	MK0518-004\cite{MK0518-004}	&48	&50	&33&	35\\
   \hline 
\rowcolor{Melon} 
ATV +FTC+RTV+TDF&	ACTG A5202\cite{ACTGA5202}&	138    &  	200&	263	&326\\
   \hline 
\rowcolor{cyan} 
AZT	& Delta  \cite{delta}       &	48&	500&	3&	66\\
   \hline 
\rowcolor{cyan} 
AZT+3TC	&EARTH 2\cite{EARTH2}      &  	52     & 	200&	8&	24\\
   \hline 
\rowcolor{cyan}  
AZT+DDC&	Delta  \cite{delta}     &  	48&	500&	7&	54\\
   \hline 
\rowcolor{cyan} 
AZT+DDI           &     	Delta  \cite{delta}   &    	48&	500&	8&	53\\
   \hline 
\rowcolor{Melon} 
D4T+DDI&	Raffi \cite{raffi}   &    	24 &      	50&	8&	59\\
   \hline 
\rowcolor{Melon} 
D4T+DDI+EFV	&ACTG 384\cite{ACTG384}&	28    &  	200	&60	&109\\
\rowcolor{Goldenrod} 
&	FTC301A	\cite{FTC301A}&48	&50	&168	&224   \\     
   \hline 
\rowcolor{Melon} 
D4T+DDI+EFV   &              	SENC\cite{SENC}&	NA	&NA&&\\		
   \hline 
\rowcolor{Melon} 
D4T+DDI+NFV&	ACTG 384 \cite{ACTG384}  &    	28  &    	200	&49	&107\\
\rowcolor{Goldenrod} 
&	AI424-007\cite{AI424-007} &      	48&	50&	32&	84\\
\rowcolor{Goldenrod} 
&	AI454-148 &     	48&	50&	171&	489\\
\rowcolor{Melon}
&	AI454-152\cite{AI454-152}&	NA&	NA&&\\		
\rowcolor{Goldenrod} 
&	ARES \cite{ares}   &   	48&	50&	11&	26\\
   \hline 
\rowcolor{Melon} 
D4T+DDI+NVP&	SENC \cite{SENC}       &   	NA&	NA	&&\\	
   \hline 
\rowcolor{Goldenrod}  
DDI+EFV+FTC       &       	FTC301A \cite{FTC301A}&     	48&	50&	181&	242   \\     
   \hline 
\rowcolor{Melon} 
EFV+FTC+TDF	&A5271015 \cite{A5271015}          &	NA&	NA	&&\\	
\rowcolor{Melon}
&	A5175 (PEARLS) \cite{PEARLS} &    	NA&	NA	&&\\	
\rowcolor{Melon}
&	ACTG A5202\cite{ACTGA5202}&	138	&200&	262&	350\\
\rowcolor{Goldenrod} 
&	Altair \cite{Altair}      &	48	&50	&82&	88\\
\rowcolor{Melon}
&	ANRS 129 (BKVIR)&	NA	&NA&&\\		
\rowcolor{Goldenrod} 
&	CCTG589 \cite{CCTG589}      	&48	&50	&23	&25\\
\rowcolor{Goldenrod} 
&	CNA109586 (ASSERT)\cite{CNA109586}&	48	&50	&137&	151\\
\rowcolor{Melon}
&	GS-01-934\cite{GS-01-934}&	96	&50	&155&	177\\
\rowcolor{Goldenrod} 
&	GS-US-236-0102\cite{GS-US-236-0102}&	48	&50&	288&	311\\
\rowcolor{Goldenrod} 
&	GS-US-236-0104 \cite{GS-US-236-0104}      &	48&	50&	19&	20\\
\rowcolor{Goldenrod} 
&	GS-US-264-0110      &	48&	50	&317&	361\\
\rowcolor{Melon}
&	MK0518-021\cite{MK0518-021}&	NA&	NA&&\\		
   \hline 
\rowcolor{Melon} 
FTC+LPV+TDF  &   	EPZ104057 (HEAT)\cite{EPZ104057}&	96&	50&	200	&228\\
   \hline 
\rowcolor{Goldenrod}  
FTC+TDF+RPV  &     	GS-US-264-0110   &   	48&	50&	337&	384\\
   \hline
\end{tabular}
\end{table}
\pagebreak

%\bibliographystyle{/usr/local/texlive/2013/texmf-dist/bibtex/bst/base/plain.bst}
\bibliographystyle{ieeetr}
\bibliography{suppbib}

\end{document}
