# Supplementary material for: More effective drugs lead to harder selective sweeps in the evolution of drug resistance in HIV-1
Source: eLife. 2016 Feb 14;5:e10670. doi: 10.7554/eLife.10670 (PMC4764592; doi:10.7554/eLife.10670)
Supplement: Supplementary file 3. — This supplement has a full reference section describing the studies used. DOI: http://dx.doi.org/10.7554/eLife.10670.023 [file elife-10670-supp3.xlsx]

## Sheet: Sheet1
Supplemental File 1C: Clinical effectiveness of treaments determined across all studies. These numbers are the sum of entries in blue and yellow in the chart in Supplemental File 1B.
Treatment	Successes	Total	Proportion of patients with VL < 50* after 48 weeks
AZT	3	66	0.05
AZT+DDC	7	54	0.13
AZT+DDI	8	53	0.15
3TC+AZT	9	39	0.23
D4T+DDI+NFV	214	599	0.36
3TC+D4T	13	31	0.42
3TC+AZT+NFV	119	245	0.49
3TC+D4T+NFV	201	360	0.56
3TC+ABC+AZT	466	685	0.69
3TC+D4T+IDV	20	28	0.71
D4T+DDI+EFV	168	224	0.75
3TC+AZT+NVP	251	329	0.76
3TC+D4T+LPV/r	248	322	0.77
3TC+D4T+NVP	505	643	0.79
3TC+AZT+NVP	251	329	0.76
3TC+AZT+IDV	325	410	0.79
3TC+D4T+EFV	332	407	0.82
3TC+ABC+EFV	502	574	0.87
3TC+AZT+EFV	892	1006	0.89
EFV+FTC+TDF	866	956	0.91
3TC+EFV+TDF	33	35	0.94
3TC+AZT+LPV/r	29	29	1
